# Supplementary material for: Rectum and Bladder Toxicity in Postoperative Prostate Bed Irradiation: Dose–Volume Parameters Analysis
Source: Cancers (Basel). 2023 Nov 9;15(22):5334. doi: 10.3390/cancers15225334 (PMC10670737; doi:10.3390/cancers15225334)
Supplement: Supplementary file 1 [file cancers-15-05334-s001.zip]

Archive with 1 entries (1 files):
- cancers-2706679-supplementary.pdf
